# Supplementary material for: AZD-7648, a DNA-PK Inhibitor, Induces DNA Damage, Apoptosis, and Cell Cycle Arrest in Chronic and Acute Myeloid Leukemia Cells
Source: Int J Mol Sci. 2023 Oct 18;24(20):15331. doi: 10.3390/ijms242015331 (PMC10607085; doi:10.3390/ijms242015331)
Supplement: Supplementary file 1 [file ijms-24-15331-s001.zip › Supplementary Table S1.xlsx]

## Sheet: Tabela
Supplementary Table S1 - CML and AML cell lines mutations and information overview.
	Gene	Transcript	AA Mutation	CDS Mutation	Zygosity	Type	Coding impact	Oncogenic classification	SIFT score and prediction	PolyPhen score and prediction	Position
K-562	APLF	ENST00000303795	p.I103V (p.Ile103Val)	c.307A>G	Heterozygous	Substitution - Missense	Missense (coding)	Uncertain	0.06 - Tolerated	0 - Benign	2:68502869..68502869
	DCLRE1A	ENST00000361384	p.E646K (p.Glu646Lys)	c.1936G>A	Heterozygous	Substitution - Missense	Missense (coding)	Uncertain	0.09 - Tolerared	0.388 - Benign	10:113849169..113849169
	DCLRE1A	ENST00000361384	p.C296S (p.Cys296Ser)	c.886T>A	Homozygous	Substitution - Missense	Missense (coding)	Uncertain	0.02 - Deleterious	0.731 - Possibly damaging	10:113850219..113850219
	DDB1	ENST00000301764	p.?	c.3215+100T>C	Heterozygous	Unknown	Non coding (intronic)	Uncertain			11:61302157..61302157
	EME1	ENST00000393271	p.?	c.1269+86C>T	Heterozygous	Unknown	Non coding (intronic)	Uncertain			17:50379310..50379310
	ERCC6	ENST00000355832	p.Q762= (p.Gln762=)	c.2286G>A	Heterozygous	Substitution - coding silent	Synonymous (splicing-ACMG, splicing, coding)	Low oncogenic support			10:49478354..49478354
	GTF2H1	ENST00000265963	p.A48= ( p.Ala48=)	c.144A>C	Heterozygous	Substitution - coding silent	Synonymous (coding)	Uncertain			11:18333218..18333218
	HERC2	ENST00000261609	p.A4698= (p.Ala4698=)	c.14094A>G	Heterozygous	Substitution - coding silent	Synonymous (coding)	Uncertain			15:28113209..28113209
	MSH4	ENST00000263187	p.?	c.1540+42A>C	Heterozygous	Unknown	Non coding (intronic)	Uncertain			1:75878360..75878360
	POLI	ENST00000579534	p.?	c.1068-25A>C	Heterozygous	Unknown	Non coding (intronic)	Uncertain			18:54287256..54287256
	PRKDC	ENST00000314191	p.?	c.4071+62T>C	Heterozygous	Unknown	Non coding (intronic)	Unknown			8:47890195..47890195
	RAD17	ENST00000509734	p.D612E (p.Asp612Glu)	c.1836C>G	Heterozygous	Substitution - Missense	Missense (coding)	Uncertain	0.23 - Tolerated	0.001 - Benign	5:69414082..69414082
	TP53	ENST00000269305	p.Q136Pfs*13 (p.Gln136ProfsTer13)	c.406dup	Homozygous	Insertion - Frameshift	Frameshift (coding, NMD)	Oncogenic			17:7675207..7675208
LAMA-84	FANCB	ENST00000398334	p.Y18F ( p.Tyr18Phe)	c.53A>T	Heterozygous	Substitution - Missense	Missense (coding)	Uncertain	0.01 - Deleterious	0.124 - Benign	X:14865458..14865458
	FANCM	ENST00000267430	p.I818V ( p.Ile818Val)	c.2452A>G	Heterozygous	Substitution - Missense	Missense (coding)	Uncertain	0.33 - Tolerated	0.007 - Benign	14:45175206..45175206
	PER1	ENST00000317276	p.P935S (p.Pro935Ser)	c.2803C>T	Heterozygous	Substitution - Missense	Missense (coding)	Uncertain	0.06 - Tolerated	0.05 - Benign	17:8143535..8143535
	PNKP	ENST00000322344	p.?	c.499-80G>A	Heterozygous	Unknown	Non coding (intronic)	Uncertain			19:49864483..49864483
	POLA1	ENST00000379068	p.?	c.2466+40C>G	Heterozygous	Unknown	Non coding (intronic)	Likely benign			X:24742161..24742161
	POLD1	ENST00000613923	p.A108= (p.Ala108=)	c.324G>T	Heterozygous	Substitution - coding silent	Synonymous (splicing, coding)	Benign			19:50401785..50401785
	RAD1	ENST00000382038	p.?	c.308-40C>T	Heterozygous	Unknown	Non coding (intronic)	Uncertain			5:34911852..34911852
	SPIDR	ENST00000297423	p.?	c.1098-49055A>C	Heterozygous	Unknown	Non coding (intronic)	Uncertain			8:47546756..47546756
	TP53	ENST00000269305	p.K319* (p.Lys319Ter)	c.955A>T	Homozygous	Substitution - Nonsense	Nonsense (STOP gain)	Likely oncogenic			17:7673573..7673573
	WRN	ENST00000298139	p.S201G ( p.Ser201Gly)	c.601A>G	Heterozygous	Substitution - Missense	Missense (coding)	Uncertain	0.06 - Tolerated		8:31067129..31067129
HEL	ENDOV	ENST00000518137	p.?	c.*149C>T	Heterozygous	Unknown	Non coding (3'UTR)	Likely benign			17:80436292..80436292
	ERCC5	ENST00000355739	p.N1112= (p.Asn1112=)	c.3336T>C	Heterozygous	Substitution - coding silent	Synonymous (coding)	Uncertain			13:102875678..102875678
	FANCD2	ENST00000287647	p.D662Y (p.Asp662Tyr)	c.1984G>T	Heterozygous	Substitution - Missense	Missense (coding)	Uncertain	0 - Deleterious	0.991 - Probably damaging	3:10064392..10064392
	NUDT1	ENST00000397048	p.?	c.368-128T>A	Homozygous	Unknown	Non coding (intronic)	Benign			7:2250701..2250701
	POLE	ENST00000320574	p.I634V (p.Ile634Val)	c.1900A>G	Heterozygous	Substitution - Missense	Missense (coding)	Uncertain	0.02 - Deleterious	1 - Problably damaging	12:132668834..132668834
	POLN	ENST00000511885	p.?	c.-13+4953A>G	Heterozygous	Unknown	Non coding (intronic)	Uncertain			4:2236567..2236567
	PRKDC	ENST00000314191	p.?	c.7130+26G>A	Heterozygous	Unknown	Non coding (intronic)	Unknown			8:47849353..47849353
	TP53	ENST00000269305	p.M133K (p.Met133Lys)	c.398T>A	Homozygous	Substitution - Missense	Missense (coding)	Likely oncogenic	0 - Deleterious		17:7675214..7675214
	XAB2	ENST00000358368	p.?	c.1780+29T>G	Heterozygous	Unknown	Non coding (intronic)	Benign			19:7621106..7621106
HL-60	APLF	ENST00000303795	p.?	c.804+1868G>A	Heterozygous	Unknown	Non coding (intronic)	Uncertain			2:68528110..68528110
	BARD1	ENST00000260947	p.R155= (p.Arg155=)	c.465A>G	Heterozygous	Substitution - coding silent	Synonymous (coding)	Uncertain			2:214781409..214781409
	PER1	ENST00000317276	p.?	c.3600+50G>C	Heterozygous	Unknown	Non coding (intronic)	Uncertain			17:8141755..8141755
	PRKDC	ENST00000314191	p.?	c.400-100G>T	Heterozygous	Unknown	Non coding (intronic)	Uncertain			8:47954546..47954546
	PRPF19	ENST00000227524	p.E203* (p.Glu203Ter)	c.607G>T	Heterozygous	Substitution - Nonsense	Nonsense (STOP gain)	Uncertain			11:60901330..60901330
	PRPF19	ENST00000227524	p.E203V (p.Glu203Val)	c.608A>T	Heterozygous	Substitution - Missense	Missense (coding)	Uncertain	0.14 - Tolerated	0.012 - Benign	11:60901329..60901329
	RAD54B	ENST00000336148	p.E510K (p.Glu510Lys)	c.1528G>A	Heterozygous	Substitution - Missense	Missense (splicing, coding)	Uncertain	0.45 - Tolerated	0.011 - Benign	8:94391890..94391890
	RNF8	ENST00000373479	p.?	c.112-53C>G	Heterozygous	Unknown	Non coding (intronic)	Uncertain			6:37360393..37360393
	SMUG1	ENST00000508394	p.?	c.*308C>T	Heterozygous	Unknown	Non coding (3'UTR)	Uncertain			12:54181788..54181788
	TDP1	ENST00000335725	p.?	c.1366+48G>T	Heterozygous	Unknown	Non coding (intronic)	uncertain			14:89989813..89989813
	TP53BP1	ENST00000382044	p.?	c.5090-30C>T	Heterozygous	Unknown	Non coding (intronic)	Uncertain			15:43413364..43413364
KG-1	BRCA2	ENST00000380152	p.S976T (p.Ser976Thr)	c.2926T>A	Heterozygous	Substitution - Missense	Missense (coding)	Benign	0.31 - Tolerated	0.062 - Benign	13:32337281..32337281
	CHAF1A	ENST00000301280	p.?	c.960+53G>A	Heterozygous	Unknown	Non coding (intronic)	Uncertain			19:4409812..4409812
	CHEK1	ENST00000438015	p.?	c.718+79T>A	Heterozygous	Unknown	Non coding (intronic)	Uncertain			11:125635612..125635612
	DCLRE1A	ENST00000361384	p.L414= ( p.Leu414=)	c.1240T>C	Heterozygous	Substitution - coding silent	Synonymous (coding)	Uncertain			10:113849865..113849865
	FANCI	ENST00000310775	p.?	c.1699-165G>A	Heterozygous	Unknown	Non coding (intronic)	Uncertain			15:89284931..89284931
	MLH3	ENST00000355774	p.?	c.3280+125A>G	Heterozygous	Unknown	Non coding (intronic)	Uncertain			14:75046251..75046251
	MSH6	ENST00000234420	p.K866T (p.Lys866Thr)	c.2597A>C	Heterozygous	Substitution - Missense	Missense (coding)	Low oncogenic support	0.01 - Deleterious		2:47800580..47800580
	RAD23A	ENST00000586534	p.?	c.473-30G>C	Heterozygous	Unknown	Non coding (intronic)	Uncertain			19:12948656..12948656
	REV3L	ENST00000358835	p.?	c.140-13930A>G	Heterozygous	Unknown	Non coding (intronic)	Uncertain			6:111430402..111430402
	RPA3	ENST00000223129	p.?	c.100-67T>C	Heterozygous	Unknown	Non coding (intronic)	Uncertain			7:7639211..7639211
	SMC6	ENST00000448223	p.?	c.1846-82G>T	Heterozygous	Unknown	Non coding (intronic)	Uncertain			2:17707461..17707461
	TOPBP1	ENST00000260810	p.?	c.4173+88G>A	Heterozygous	Unknown	Non coding (intronic)	Uncertain			3:133610916..133610916
	TP53	ENST00000269305	p.?	c.672+1G>A	Homozygous	Unknown	Non coding (splicing-ACMG, splicing, intronic)	Likely oncogenic			17:7674858..7674858
	UVSSA	ENST00000389851	p.R157S (p.Arg157Ser)	c.471G>C	Heterozygous	Substitution - Missense	Missense (coding)	Uncertain	0.01 - Deleterious	0.997 - Probaly damaging	4:1351756..1351756
NB-4	ATRIP	ENST00000320211	p.F37C (p.Phe37Cys)	c.110T>G	Heterozygous	Substitution - Missense	Missense (coding)	Uncertain	0.09 - Tolerated	0.738 - Possibly damaging	3:48446955..48446955
	BRCA1	ENST00000471181	p.?	c.212+112A>G	Heterozygous	Unknown	Non coding (intronic)	Uncertain			17:43106344..43106344
	CHEK1	ENST00000438015	p.A475= ( p.Ala475=)	c.1425C>T	Heterozygous	Substitution - coding silent	Synonymous (coding)	Uncertain			11:125655314..125655314
	FANCD2	ENST00000287647	p.P714= (p.Pro714=)	c.2142G>A	Heterozygous	Substitution - coding silent	Synonymous (coding)	Uncertain			3:10064849..10064849
	HFM1	ENST00000370425	p.?	c.1159-88C>T	Heterozygous	Unknown	Non coding (intronic)	Uncertain			1:91378568..91378568
	MBD4	ENST00000249910	p.?	c.*36C>T	Heterozygous	Unknown	Non coding (3'UTR)	Likely benign			3:129431465..129431465
	MDC1	ENST00000376406	p.S235= (p.Ser235=)	c.705A>G	Heterozygous	Substitution - coding silent	Synonymous (coding)	Uncertain			6:30713237..30713237
	PAXIP1	ENST00000404141	p.?	c.2250-35T>G	Heterozygous	Unknown	Non coding (intronic)	Uncertain			7:154961112..154961112
	PER1	ENST00000317276	p.?	c.3600+50G>C	Heterozygous	Unknown	Non coding (intronic)	Uncertain			17:8141755..8141755
	PER1	ENST00000317276	p.?	c.3600+48A>G	Heterozygous	Unknown	Non coding (intronic)	Uncertain			17:8141757..8141757
	POLD2	ENST00000452185	p.?	c.582-4G>A	Heterozygous	Unknown	Non coding (splicing, intronic)	Uncertain			7:44117019..44117019
	POLQ	ENST00000264233	p.?	c.6719-78T>C	Heterozygous	Unknown	Non coding (intronic)	Uncertain			3:121468509..121468509
	POLQ	ENST00000264233	p.?	c.2279-427A>C	Heterozygous	Unknown	Non coding (intronic)	Uncertain			3:121494148..121494148
	RAD51D	ENST00000590016	p.W288C (p.Trp288Cys)	c.864G>C	Heterozygous	Substitution - Missense	Missense (coding)	Uncertain	0 - Deleterious	0.998 - Probably damaging	17:35101300..35101300
	RBBP8	ENST00000399722	p.L66R (p.Leu66Arg)	c.197T>G	Heterozygous	Substitution - Missense	Missense (coding)	Low onconegic support	0 - Deleterious	1 - Probably damaging	18:22949662..22949662
	REV1	ENST00000258428	p.R951W (p.Arg951Trp)	c.2851C>T	Heterozygous	Substitution - Missense	Missense (coding)	Uncertain	0 - Deleterious	0.939 - Probably damaging	2:99404638..99404638
	TDG	ENST00000392872	p.?	c.965-148T>A	Heterozygous	Unknown	Non coding (intronic)	Uncertain			12:103985455..103985455
	TP53	ENST00000269305	p.R248Q (p.Arg248Gln)	c.743G>A	Homozygous	Substitution - Missense	Missense (coding)	Oncogenic	0.01 - Deleterious		17:7674220..7674220
	XRCC5	ENST00000392133	p.?	c.1834+13340C>T	Heterozygous	Unknown	Non coding (intronic)	Uncertain			2:216175388..216175388
THP-1	ATM	ENST00000278616	p.T935R (p.Thr935Arg)	c.2804C>G	Heterozygous	Substitution - Missense	Missense (coding)	Uncertain	0.11 - Tolerated low confidence	0.001 - Benign	11:108268575..108268575
	FANCD2	ENST00000287647	p.Y1117F (p.Tyr1117Phe)	c.3350A>T	Heterozygous	Substitution - Missense	Missense (coding)	Uncertain	0 - Deleterious	0.999 - Probably damaging	3:10087148..10087148
	FANCG	ENST00000378643	p.A153G (p.Ala153Gly)	c.458C>G	Homozygous	Substitution - Missense	Missense (coding)	Likely benign	0.07 - Tolerated	0.039 - Benign	9:35078193..35078193
	GTF2H4	ENST00000259895	p.A152= (p.Ala152=)	c.456C>T	Homozygous	Substitution - coding silent	Synonymous (coding)	Uncertain			6:30910746..30910746
	HERC2	ENST00000261609	p.R2126L (p.Arg2126Leu)	c.6377G>T	Heterozygous	Substitution - Missense	Missense (coding)	Likely benign		0.197 - Benign	15:28214254..28214254
	HERC2	ENST00000261609	p.D1826A (p.Asp1826Ala)	c.5477A>C	Heterozygous	Substitution - Missense	Missense (coding)	Uncertain		0.028 - Benign	15:28222203..28222203
	MLH3	ENST00000355774	p.H182Y (p.His182Tyr)	c.544C>T	Heterozygous	Substitution - Missense	Missense (coding)	Low onconegic support	0 - Deleterious	0.996 - Probably damaging	14:75049112..75049112
	MSH2	ENST00000233146	p.?	c.1387-64T>G	Heterozygous	Unknown	Non coding (intronic)	Uncertain			2:47462967..47462967
	MSH3	ENST00000265081	p.V600I (p.Val600Ile)	c.1798G>A	Heterozygous	Substitution - Missense	Missense (coding)	Uncertain	1 - Tolerated	0.058 - Benign	5:80761580..80761580
	PALB2	ENST00000261584	p.E837K (p.Glu837Lys)	c.2509G>A	Heterozygous	Substitution - Missense	Missense (splicing, coding)	Uncertain	0.06 - Tolerated	0.205 - Benign	16:23629645..23629645
	PMS2	ENST00000265849	p.?	c.24-212A>G	Heterozygous	Unknown	Non coding (intronic)	Uncertain			7:6006243..6006243
	POLD3	ENST00000263681	p.?	c.734-84C>T	Heterozygous	Unknown	Non coding (intronic)	Uncertain			11:74625324..74625324
	POLM	ENST00000395831	p.?	c.642+57G>A	Heterozygous	Unknown	Non coding (intronic)	Uncertain			7:44079514..44079514
	RAD51D	ENST00000345365	p.V66M (p.Val66Met)	c.196G>A	Heterozygous	Substitution - Missense	Missense (coding)	Likely benign	0.01 - Deleterious	0.36 - Benign	17:35118568..35118568
	RECQL5	ENST00000317905	p.R974Q (p.Arg974Gln)	c.2921G>A	Heterozygous	Substitution - Missense	Missense (coding)	Uncertain	0.04 - Deleterious	0.023 - Benign	17:75627477..75627477
	TOP3A	ENST00000542570	p.D306N (p.Asp306Asn)	c.916G>A	Heterozygous	Substitution - Missense	Missense (splicing-ACMG, splicing, coding)	Low onconegic support	0.28 - Tolerated low confidence	0.009 - Benign	17:18299633..18299633
	TOPBP1	ENST00000260810	p.?	c.219+70A>T	Heterozygous	Unknown	Non coding (intronic)	Uncertain			3:133658946..133658946
	TP53	ENST00000269305	p.R174Lfs*3 (p.Arg174LeufsTer3)	c.520_545del	Heterozygous	Deletion - Frameshift	Frameshift (coding, NMD)	Oncogenic			17:7675069..7675094
The information presented in this table is derived from the Catalogue of Somatic Mutations in Cancer (COSMIC) (https://cancer.sanger.ac.uk/cell_lines), Franklin by Genoox (https://franklin.genoox.com/clinical-db/home), Varsome (https://varsome.com/), and the Variant Effect Predictor (VEP) (https://useast.ensembl.org/Homo_sapiens/Tools/VEP).
